# Supplementary material for: Immune checkpoint inhibitor infusion times and clinical outcomes in patients with melanoma
Source: Oncologist. 2024 Aug 27;30(1):oyae197. doi: 10.1093/oncolo/oyae197 (PMC11783311; doi:10.1093/oncolo/oyae197)
Supplement: oyae197_suppl_Supplementary_Figures_1-5_Tables_1-2 [file oyae197_suppl_supplementary_figures_1-5_tables_1-2.zip]

Archive with 8 entries (8 files):
- rev_SuppFig5_TOD.pdf
- SupFig1.pdf
- Supplementary Figure Captions.pdf
- rev Supp Table 2-The Oncologist.docx
- rev Suppl Table 1- The Oncologist.docx
- rev_SuppFig2_TOD.pdf
- rev_SuppFig3.pdf
- rev_SuppFig4_TOD.pdf
